# Supplementary material for: Gold Glyconanoparticles Combined with 91–99 Peptide of the Bacterial Toxin, Listeriolysin O, Are Efficient Immunotherapies in Experimental Bladder Tumors
Source: Cancers (Basel). 2022 May 13;14(10):2413. doi: 10.3390/cancers14102413 (PMC9140107; doi:10.3390/cancers14102413)
Supplement: Supplementary file 1 [file cancers-14-02413-s001.zip]

Archive with 1 entries (1 files):
- cancers-1653970-supplementary.pdf
